# Supplementary material for: Novel variants in the CLCN4 gene associated with syndromic X-linked intellectual disability
Source: Front Neurol. 2023 Sep 15;14:1096969. doi: 10.3389/fneur.2023.1096969 (PMC10542403; doi:10.3389/fneur.2023.1096969)
Supplement: Supplementary file 5 [file Table_1.XLSX]

## Sheet: Supplementary Table 1
Supplementary Table 1. Intellectual disability panel
DHTKD1	PEX6	ARHGEF15	ABCB7	SLC19A2	CUL7	FANCL
NIPBL	PLEC	SYNE2	SH2B1	AIRE	MAGI2	ZFYVE27
KCNJ10	SCN1A	DNAH1	SMARCC2	RERE	LRPPRC	FAM111B
WDR81	SLC6A2	NSMF	SOLH	COL5A1	TSHZ1	MTOR
RNF135	TNXB	PNPLA8	SPTBN4	MUC1	NLRP1	KCNK9
TNPO2	VWF	FUK	NSD2	DHX37	RHOBTB2	CHMP1A

## Sheet: Supplementary Table 3
Supplementary Table 3. Clinical and genetic information of the CLCN4-related intellectual disability
	Patient 1 (Family 1) This study	Patient 2 (Family 2) This study	Patient 3 (Family 3) This study	Patient 4 (Family 4) This study	Patient 5 (Family 5) This study	Patient 6 (Family 6) This study	Patient 7 (Family 7) (He et al.2021)	Patient 8 (Family 8) (He et al.2021)	Patient 9 (Family 9) (He et al.2021)	Patient 10 (Family 10) (He et al.2021)	Patient 11 (Family 11) (Zhou et al.2018)	Patient 12 (Family 12) (Palmer et al.2018)	Patient 13-18 (Family 13) (Palmer et al.2018)	Patient 19-21 (Family 14) (Palmer et al.2018)	Patient 22-24 (Family 15) (Palmer et al.2018)	Patient 25 (Family 16) (Palmer et al.2018)	Patient 26-28 (Family 17) (Palmer et al.2018)	Patient 29-36 (Family 18) (Palmer et al.2018)	Patient 37-38 (Family 19) (Palmer et al.2018)	Patient 39 (Family 20) (Palmer et al.2018)	Patient 40 (Family 21) (Palmer et al.2018)	Patient 41-42 (Family 22) (Palmer et al.2018)	Patient 43 (Family 23) (Palmer et al.2018)	Patient 44 (Family 24) (Palmer et al.2018)	Patient 45 (Family 25) (Palmer et al.2018)	Patient 46 (Family 26) (Palmer et al.2018)	Patient 47 (Family 27) (Palmer et al.2018)	Patient 48 (Family 28) (Veeramah et al.2013)	Patient 49 (Family 29) (Xu et al.2021)	Patient 50 (Family 30) (Guo et al.2021)	Patient 51(Family 31) (Palmer et al.2023)	Patient 52-53(Family 32) (Palmer et al.2023)	Patient 54-55(Family 33) (Palmer et al.2023)	Patient 56(Family 34) (Palmer et al.2023)	Patient 57(Family 35) (Palmer et al.2023)	Patient 58(Family 36) (Palmer et al.2023)	Patient 59(Family 37) (Palmer et al.2023)	Patient 60(Family 38) (Palmer et al.2023)	Patient 61(Family 39) (Palmer et al.2023)	Patient 62(Family 40) (Palmer et al.2023)	Patient 63(Family 41) (Palmer et al.2023)	Patient 64(Family 42) (Palmer et al.2023)	Patient 65(Family 43) (Palmer et al.2023)	Patient 66(Family 44) (Palmer et al.2023)	Patient 67(Family 45) (Palmer et al.2023)	Patient 68(Family 46) (Palmer et al.2023)	Patient 69(Family 47) (Palmer et al.2023)	Patient 70(Family 48) (Palmer et al.2023)	Patient 71(Family 49) (Palmer et al.2023)
Variant (NM_001830.4)	c.265G>A(p.(Asp89Asn))	c.422A>G(p.(Asn141Ser))	c.1644C>T(p.(Ala555Val))	c.1644C>T(p.(Ala555Val))	c.2081G>A(p.(Arg694Gln))	c.1390-12(IVS9)T>G	c.1363G>A(p.(Val455Ile))	c.1595C>A(p.(Thr532Lys))	c.1873C>T(p.(Leu625Phe))	c.2152C>T(p.(Arg718Trp))	c.2152C>T(p.(Arg718Trp))	c.2152C>T(p.(Arg718Trp))	c.43_55del(p.(Asp15Serfs*18))	c.1876dup(p.(Ile626Asnfs*135))	c.2191G>A(p.(Gly731Arg))	c.232G>A(p.(Gly78Ser))	c.661C>G(p.(Leu221Val))	c.1606G>A(p.(Val536Met))	c.635T>G(p.(Val212Gly))	c.661T>C(p.(Leu221Pro))	c.1601C>T(p.(Ser534Leu))	Arr Xp22.2del	c.43G>A(p.(Asp15Asn))	c.1644C >T(p.(Ala555Val))	c.823G>A(p.(Val275Met))	c.1630G>C(p.(Gly544Arg))	IVS9+5G>A	c.1630G>A(p.(Gly544Arg))	c.1343C>T(p.(Ala448Val))	c.823G>A(p.(Val275Met))	c.185A>G(p.(Lys62Arg))	c.274G>A(p.(Val92Met))	c.608C>T(p.(Thr203Ile))	c.677C>T(p.(Pro226Leu))	c.806G>A(p.(Gly269Asp))	c.823G>C(p.(Val275Leu))	c.826C>T(p.(Leu276Phe))	c.835C>G(p.(Leu279Val))	c.840A>T(p.(Glu280Asp))	c.848G>A(p.(Ser283Asn))	c.926A>G(p.(Asn309Ser))	c.956T>C(p.(Phe319Ser))	c.1025G>A(p.(Gly342Glu))	c.1078C>A(p.(Arg360Ser))	c.1465C>A(p.(Gln489Lys))	c.1576G>A(p.(Gly526Ser))	c.1597G>A(p.(Val533Met))	c.1904C>G(p.(Pro635Arg))	c. 1906G>A(p.(Val636Met))
Inheritance	De novo missense variant	Inherited missense variant	De novo missense variant	De novo missense variant	Inherited missense variant	Inherited splice site variant	Inherited missense variant	De novo missense variant	Inherited missense variant	Inherited missense variant	De novo missense variant	De novo missense variant in CBS domain	Inherited frameshift variant	Inherited frameshift variant	Inherited missense variant in CBS domain	De novo missense variant	Inherited missense variant in helical transmembrane domain	Inherited missense variant in helicalintramembrane domain	Inherited missense variant in helicalintramembrane domain	De novo missense variant	De novo missense variant	Inherited intragenic deletion	De novo missense variant in cytoplasmic region	De novo missense variant in helical transmembrane domain	De novo missense variant in helical intramembrane domain	De novo missense variant in transmembrane domain	Inherited splice site variant	De novo missense variant in transmembrane domain	Inherited missense variant	De novo missense variant	Maternally inherited , mother unaffected	Paternally inherited	Maternally inherited (de novo in mother)	De novo	De novo	Maternally inherited, mother unaffected. De novo in mother.	Maternally inherited, mother unaffected.	De novo	De novo	De novo	Maternally inherited, mother is unaffected	Maternally inherited. Mother unaffected.	Maternally inherited Mother mosaic	Maternally inherited. Mother unaffected.	De novo	Maternally inherited, mother unaffected	Maternally inherited , mother unaffected	Maternally inherited. Mother mildly affected. De novo in mother.	Maternally inherited, ,mother unaffected
Exon number	E5	E5	E11	E11	E12	-	E9	E11	E11	E12	E12	E12	E3	E11	E12	E4	E7	E11	E7	E7	E11	-	E3	E11	E8	E11	-	E11	E9	E8	E4	E5	E7	E7	E8	E8	E8	E8	E8	E9	E9	E9	E9	E9	E10	E10	E11	E11	E11
Number of affected individuals in family	Female	Male	Female	Female	Male	Male	Male	Male	Male	Male	Male	Female	5 males, 1 females	3 males	3 males	Male	3 males	7 males,1 female	2 males	Female	Male	2 males	Female	Female	Female	Male	Male	Male	Female	Male	Male	1 female, 1 male (father)	1 male.1 female heterozygote (mother)	Male	Female	Male	Male	Female	Male	Female	2 males. Mother (heterozygote) is unaffected	Male	Male	Male	Female	1 affected male, affected brother and maternal uncle with mild learning difficulties.	Male	2 affected female heterozygotes: daughter and mother	Female
Age of onset	After birth	2y-6m	7m	1y	2y-8m	2y-5m	3m	4m	8m	6m	1m	1m	7y/13y	Infancy (2/3)	NR	NR	6m	Infancy/ early childhood (8/8)	NR	NR	3m	6m (1/2); 14y (1/2)	Infancy	4m	13m	8y	11m	4m	6m	NA	18m	NR	20m	3.5y	NR	4m	6m	Teenage	3y	2y	Less than 5y	9m	25m	18m	Early teens	NR	NR	Childhood	NR
Age at last investigation	3y-6m	3y	3y-6m	5y-10m	5y-7m	2y-6m	3y-7m	2y-9m	5y	1y-6m	3y	15y	27y/32y	NR	23y/29y	NR	16y	30-66y	50y	4y	3y	14y and 15y	5y	4y	10y	10y	12y	14m	3y	3y	14y	9y (Proband)	3y (Proband)	20y (Proband)	15y	4y-9m	4y	39y	8y	37y	Proband 13y, brother 21y and mother 47y	12y	3y	16y	32y	17y	15y	Proband 8y-7m; mother 24y	4y
DD/ID	mild DD	moderate ID	moderate ID	GDD	mild-moderate ID	mild-moderate ID	Severe ID	Severe ID	Severe ID	Severe ID	ID	Severe ID	Males: mild (1/5); moderate (3/5); severe-profound (1/5). Females: mild	Borderline (1/3); mild (2/3)	Severe (1/3); profound(2/3)	Moderate ID	Mild (1/3); moderate (2/3)	Mild (1/8); moderate(2/8); severe (5/8)	Mild-moderate (1/2); moderate (1/2)	Moderate	Severe	Moderate-severe(1/2); mild(1/2)	Borderline	Mild-moderate	Moderate-severe	Severe	Severe	Severe	Mild	Mild	Mild ID	Mild ID	Mild GDD (son). Mild ID (mother).	Moderate	Mild	Severe	Profound GDD	Moderate ID	Moderate	Moderate	Moderate-severe	Mild	Moderate	Severe	Normal intelligence (FSIQ 131). Specific learning difficulties in reading, numerical operations and mathematics reasoning.	Mild	Moderate	Moderate ID (daughter); mild ID (mother)	Moderate ID (IQ 47)
Microcephaly	Yes	No	Yes	Yes	No	No	No	Yes	No	Yes	NR	No	No	NR(HC:2nd-50th centile)	No	NR	No	No	No	Yes	Yes	Yes(1/2)	No	Yes	No	Yes	No	Yes	No	NR	Yes	No	Yes	No	Yes	No	Yes	No	No	No	No	No	No	No	NR	Yes	NR	No	Yes
Language delay	Yes	Yes	Yes	Yes	Yes	Yes	Yes	Yes	Yes	Yes	NR	Yes	Yes (4/6)	No	Yes (3/3)	No	Yes (1/3)	Yes (4/8)	Yes (1/2)	Yes	Yes	Yes(2/2)	Yes	Yes	Yes	Yes	Yes	NR	Yes	NR	Yes	Yes	Yes	Yes	Yes	Yes	Yes	Yes	Yes	Yes	Yes	Yes	Yes	Yes	No	Yes	Yes	Yes	Yes
ASD	No	Yes	No	No	Yes	Yes	Yes	Yes	Yes	Yes	NR	No	Yes(males(3/5),females)	Yes(3/3)	No	No	No	Yes (3/8)	Yes (1/2)	No	NR	No	No	No	No	Yes	Yes	NR	Yes	NR	Yes	Yes (female)	Yes	Yes	No	No	No	No	Yes	Yes	Yes	Yes	No	Yes	No	No	Yes	Yes	Yes
Epilepsy	No	No	No	No	No	No	Yes	Yes	Yes	Yes	Yes	Yes	Yes (1/6)	Yes (2/3)	No	No	Yes (1/3)	Yes (8/8)	No	No	Yes	Yes (2/2)	No	No	Yes	Yes	No	Yes	No	Yes	Yes	No	No	Yes	No	Yes	Yes	Yes	Yes	No	Yes	Yes	Yes	No	Yes	Yes	Yes	Yes	No
Tonia	Hypertonia	Normal	Hypertonia	Normal	Normal	Normal	Hypotonia	Hypertonia	Normal	Normal	Normal	Infantile hypotonia	Infantile hypotonia(2/6)	NR	Infantile hypotonia (3/3)	NR	Infantile hypotonia(1/3)	NR	NR	Infantile hypotonia	Infantile hypotonia, evolving upper limb hypertonia	Infantile hypotonia(1/2)	Infantile hypotonia	Normal	Mildly increased peripheral tone	Normal	Infantile hypotonia	Infantile hypotonia and dystonic posturing	Normal	NR	NR	NR	hypotonia	No	Hypotonia	hypotonia	No	No	Infantile hypotonia	Infantile hypotonia	NR	Infantile hypotonia	No	Infantile hypotonia	NR	No	No	Infantile hypotonia (daughter)	No
Neuropathy	NA	NA	NA	NA	NA	NA	Tendon hyporeflexia, ABS	Nystagmus	Unsteady gait	NR	NR	NR	NR	NR	NR	NR	Infantile hypotonia(1/3)	Progressive spasticity (2/8); progressive unsteady gait (2/8)	Lower limb spasticity (1/2)	Unsteady widebased gait, hyperextensible joints	CVI, evolving upper limb hypertonia and spasticity	Gait abnormality, CVI (1/2)	NR	Not yet ambulatory (4 years)	Brisk patella reflexes and absence of Babinski signs	Not hypotonic	Normal	NR	Normal	NR	No	NR	Broad based gait (at 2y-8m)	No	Infantile Hypotonia	Global hypotonia	No, but died aged 4 years.	No	No	No	Ataxia	Unsteady gait, clumsiness.	No	Gait not spastic but has significant genu recurvatum and progressive kyphosis. No evidence movement disorder or progressive spasticity by age 18 yr.	Norrmal	NR	Norrmal	Normal	No
Hearing involvment	No	No	No	No	No	No	No	No	No	No	No	No	No	No	No	NR	NR	NR	NR	NR	NR	No	No	No	No	No	No	No	No	NR	No	No	No	No	No	No	No	No	No	No	Recurrent otitis media with effusions treated with ventilation tubes (younger brother)	Recurrent otitis media	No	No	No	No	No	No	OME (tympanostomy tubes): now normal
Ophthalmologic involvment	Right eye internal strabismus	No	No	No	No	No	No	Intermittent horizontal nystagmus	No	No	No	No	No	No	Strabismus(2/3)	NR	NR	NR	NR	NR	NR	No	No	Exotropia, intermittent and normal vision	No	No	No	No	No	NR	No	No	No	No	No	No	No	No	No	No	Bilateral strabismus (older brother)	No	No	No	No	No	No	Strabismus (exotropia), nystagmus, hypermetropia (daughter)	Requires glasses
Dysmorphic features	Right eye internal strabismus, low hairline	No	No	No	No	No	Long face, BSF and DNB	Long face	Congenital left upper eyelid ptosis	No	No	BSF, deep set eyes, wide philtrum, full lower lip	Long face (3/6); flat midface (1/6) PC (2/6); deep-set eyes (1/6); lean body habitus (2/6)	Long face (3/3); PC (2/3); lean body habitus (3/3)	Long face (3/3); PC (3/3); facial asymmetry (2/3); flat midface (3/3);lean body habitus (3/3)	Long face and PC	Long face (1/2); mild proptosis and prominent ears (1/2)	Long face (4/6) with PC (4/6); slightly ‘coarse’ facial features with DNB (4/6)	Long face (2/2) with PC (1/2); lean body habitus (2/2); flat midface (1/2)	Down-sloping palpebral fissures and slightly DNB	Round face, small PC	High arched palate (1/2)	No	Plagiocephaly, broad squared nasal tip, downsloping palpebral fissures,flattening of the right occipital region with a mildly low anterior hairline and intermittent exotropia.	NR	Round face, down-sloping palpebral fissures, open mouth	Long face, PC, straight eyebrows	NR	Bushy eyebrows, downslanted palpebral fissures, esotropia, DNB, and sparse teeth	NR	High palate, large central incisors	Mild synophrys, posteriorly rotated ears (daughter). Father has long face and squared chin.	Mild malar flatness, long philtrum, left-sided single palmar crease (son).	None evident	Elongated & narrow face, sloping forehead, DNB, long philtrum, thin upper lip vermillion, micrognathia, high arched palate, dental crowding, bilateral 5th finger clinodactyly.	Elongated face, facial hypotonia, open mouth, full cheeks, micrognathia	Yes	Broad mouth, short philtrum, mild micrognathia.	No	Cushingoid features, crowded facial features, relatively small mouth, relatively small hands	Long face, square chin, upslanting palpebral fissures, long fingers (younger brother) Long face, squared jaw, distinct philtrum, tented upper lip (older brother)	No	No	Long lean face, long nose, mildly anteverted ears, prominent chin, pre-auricular pit at base of L helix. Progressive squaring of chin with age.	NR	Hypoplastic upper maxilla. Dental malocclusion.	NR	Hypertelorism, epicanthal folds, full cheeks (daughter)	Down slanting palpebral fissures, telecanthus, small widely spaced teeth, bilateral clinodactyly 5th fingers, slight oedema dorsum of feet.
MRI/CT	DM	NR	A widened bilateral frontal-temporal extra brain space and an enlarged left ventricle	Brain dysplasia: small cranial volume; slightly thin the posterior of the corpus callosum; widened ventricles	Normal	Possible right temporal arachnoid cyst and slightly wide left temporal subcranial plate gap	Periventricular leukomalacia	CCH, WML	CA	TCC, WML, small left hippocampus, left ventriculomegaly, DM	TCC?	Normal	NR	NR	CA(1/3)	NR	Small perivascular spaces seen in the inferior aspects of the putamen bilaterally(1/3)	Marked supra and infratentorial atrophy and callosal thinning;CA(2/8); CCH on post mortem(1/8)	NR	Normal	Periventricular WML with compensatory dilation of lateral and third ventricles	DM, global volume loss and CCH (1/2); normal (1/2)	NR	Diffuse cortical hypoplasia and CCH	Persistently enlarged 3rd ventricle, nonspecific subcortical FLAIR/T2 hyperintensity left frontal region	Normal	mild ventriculome galy	CCH, increased FLAIR signal in white matter	TCC, a mega cisterna magna and ventriculomegaly	Ventriculomegaly	NR	NR	CCH but otherwise no abnormalities (son)	Normal	MRI at 2 years: Mild prominence of lateral ventricles with septation through right lateral ventricle at base of frontal horn.	Dysgenesis of the corpus callosum (normal length but globally hypoplastic)	severe CCH and CA, mild atrophy of bilateral thalami, WML, and mild bifrontal cerebral collections.	Normal CT brain(childhood)	Normal	NR	Both affected males have complete agenesis of the corpus callosum	Normal ( 2y, 6.5y and 11y)	Normal MRI brain	Non-specific bilateral small punctate frontal white matter hyperintensities, mildly prominent perivascular spaces. Proton spectroscopy performed: non-specific, no lactate. CCH	Possible pituitary hyperplasia/microadenoma.	NR	NR	Abnormal MRI brain (daughter): At 2y: The appearances are suggestive of an isolated congenital anomaly with underdevelopment of the sulci in the left frontal region. At 4y: Persistent widening of the CSF space overlying the left frontal region although appearances are less marked than on the previous MRI	NT
Main clinical manifestation	ID+LD	ID+ASD+LD	ID+LD	ID+LD	ID+ASD+LD	ID+ASD+LD	ID+LD+ASD+Seizure	ID+LD+ASD+Seizure	ID+LD+ASD+Seizure	ID+LD+ASD+Seizure	ID+seizure	ID+LD+Seizure	ID+LD+ASD	ID+ASD+Seizure	ID+LD	ID	ID+LD+Seizure	ID+LD+ASD+Seizure	ID+LD+ASD	ID+LD	ID+LD+Seizure	ID+LD+Seizure	ID+LD	ID+LD	ID+LD+Seizure	ID+LD+ASD+Seizure	ID+LD+ASD	ID+Seizure	ID+LD+ASD	ID+Seizure	ID+LD+ASD+Seizure	ID+LD+ASD	ID+LD+ASD	ID+LD+ASD+Seizure	ID+LD	ID+LD+seizure	GDD+LD+seizure	ID+LD+seizure	ID+LD+ASD+seizure	ID+LD+ASD	ID+LD+ASD+seizure	ID+LD+ASD+seizure	ID+LD+seizure	ID+LD+ASD	seizure	ID+LD+seizure	ID+LD+ASD+seizure	ID+LD+ASD+seizure	ID+LD+ASD
Metabolic studies	Normal	Normal	Normal	Normal	Normal	Normal	Normal	Normal	Normal	Normal	NR	NR	NR	NR	NR	NR	Normal	NR	NR	Normal	Normal	Normal	Chromosomal microarray had a 542 kb duplication of 3p26.3p26.3 and a 143 Kb duplication of Xp11.4 p11.4 (Hg19)	Chromosome microarray showed a loss of 883Kb at 4q28.3	Normal	Normal	Normal	NR	NR	NR	Normal	NR	NR	NR	Chromosomal microarray and microcephaly gene panel normal.	Normal	NR	Normal chromosomal microarray and FMR1 PCR, methylation for Angelman syndrome and MECP2 sequencing.	Normal	4q13.1q13.2 (Build 37: 63935750-68735336) deletion (mat); Prader-Willi syndrome methylation and dosage studies normal	Normal	Normal	Normal chromosomal microarray (SNP)	Normal chromosomal microarray and fragile X PCR. Maternal X inactivation random.	NR	Studies performed with normal results: - Karyotype - MLPA for sub telomeric regions - FMR1, AFF2, ARS, MED12 genes - SBDS gene	Normal fragile X PCR. SCN1A screening normal.	NR	Chromosomal microarray: 22q13.1 deletion inherited from father who has normal intelligence. Normal screening of FMR1 and methylation studies for Angelman syndrome.
ABS abnormal Babinski signs, ASD Autistic spectrum disorder, BSF broad square forehead, CA cerebellar atrophy, CCH corpus callosum hypoplasia, CVI cortical visual impairment, DM delayed myelination, DNB depressed nasal bridge, E Exon, ID intellectual disability, LD language delay, m months, NA not available, NR not reported, PC prominent chin, TCC thin corpus callosum, y year, WML white matter lo…
[truncated: 25 more columns]
